# Supplementary material for: Efficacy of FimA antibody and clindamycin in silkworm larvae stimulated with Porphyromonas gulae
Source: J Oral Microbiol. 2021 Apr 25;13(1):1914499. doi: 10.1080/20002297.2021.1914499 (PMC8079003; doi:10.1080/20002297.2021.1914499)
Supplement: Supplemental Material [file ZJOM_A_1914499_SM7513.zip]

Archive with 5 entries (4 files):
- Supplementary files/
- Supplementary files/supplementray figure caption.docx
- Supplementary files/Supple_Figure_1.tiff
- Supplementary files/Supple_Figure_2.tiff
- Supplementary files/Supple_Figure_3.tiff
